# Supplementary material for: Differential responses of primary neuron-secreted MCP-1 and IL-9 to type 2 diabetes and Alzheimer’s disease-associated metabolites
Source: Sci Rep. 2024 Jun 3;14:12743. doi: 10.1038/s41598-024-62155-3 (PMC11148169; doi:10.1038/s41598-024-62155-3)
Supplement: Supplementary file 2 — Supplementary Information 2. [file 41598_2024_62155_MOESM2_ESM.xlsx]

## Sheet: Obs Conc
File Name: C:\RBX_Files\Mice_384_Media_20221025_183815.rbx
Acquisition Date: 25-Oct-2022, 04:28 AM
Reader Serial Number: FM3DD20314022
Plate ID:
RP1 PMT (Volts): 532.38
RP1 Target: NA
			Eotaxin (74)	G-CSF (54)	GM-CSF (73)	IFN-gamma (34)	IL-17A (72)	IL-1Beta (19)	IL-1alpha (53)	IL10 (56)	IL12p40 (76)	IL12p70 (78)	IL13 (37)	IL2 (36)	IL3 (18)	IL4 (39)	IL5 (52)	IL6 (38)	IL9 (33)	KC (57)	MCP-1 (51)	MIP-1Beta (75)	MIP-1alpha (77)	RANTES (55)	TNF-alpha (21)
Type	Well	Description	Obs Conc	Obs Conc	Obs Conc	Obs Conc	Obs Conc	Obs Conc	Obs Conc	Obs Conc	Obs Conc	Obs Conc	Obs Conc	Obs Conc	Obs Conc	Obs Conc	Obs Conc	Obs Conc	Obs Conc	Obs Conc	Obs Conc	Obs Conc	Obs Conc	Obs Conc	Obs Conc
B	A1,B1,C1	Reagent Name: Background0
S1	D1,E1,F1	Reagent Name: Standard1	36837.5	76567.2	OOR >	27628.3	11338.4	OOR >	14041.5	54631.8	OOR >	76264	546831	OOR >	8751.2	12269	19096.3	18237.1	OOR >	21886	OOR >	OOR >	12208.7	OOR >	59030.6
S2	G1,H1,I1	Reagent Name: Standard2	9199.22	18732.7	2378.87	4978.07	2094.18	7417.11	2093.99	17705.1	52133.8	18753.1	40511.1	5252.18	2016.01	2369.56	3870.66	3273.5	7969.74	9736.19	31671.6	6941.47	1888.21	12785.6	14397
S3	J1,K1,L1	Reagent Name: Standard3	1797.83	4580.23	2018.5	1468.19	562.14	2222.33	684.78	9450.87	18378.2	4805.6	18891.9	1669.01	543.62	904.99	1169.07	1242.24	3080.23	2090.4	16230.6	3743.52	514.22	3917.54	4012.11
S4	M1,N1,O1	Reagent Name: Standard4	1273.8	1329.34	1358.64	371.91	243.62	639.03	147.53	700.87	3288.34	1310.21	3003.04	406.61	146.17	161.25	248.15	180.18	863.76	613.45	5920.03	804.78	149.63	625.48	918.94
S5	A2,B2,C2	Reagent Name: Standard5	118.85	247.91	312.84	68.6	27.9	115.3	32.84	346.29	782.79	242.53	634.48	80.14	27.37	38.08	57.63	53.85	180.93	114.37	1030.8	174.36	29.78	287.39	182.3
S6	D2,E2,F2	Reagent Name: Standard6	36.22	87.49	97.63	22.42	12.26	37.25	17.94	91.92	232.35	88.08	245.87	27.5	10.49	11.54	19.37	15.75	48.04	37.4	293.02	68.53	7.4	56.63	77.78
S7	G2,H2,I2	Reagent Name: Standard7	11.44	17.96	19.16	7.94	5.87	10.52	1.76	21.28	92.37	24.24	63.34	9.38	2.07	3.54	6.44	5.05	12.75	9.41	90.4	19.2	2.91	11.39	18.93
S8	J2,K2,L2	Reagent Name: Standard8	OOR <	4.48	5.41	1.07	OOR <	1.97	0.76	3.54	12.8	2.73	11.59	0.73	0.44	0.5	0	0.62	2.85	1.87	15.35	OOR <	0.44	3.36	2.36
X1	M2,N2,O2	Sample ID: LA1	13.77	*4.25	7.34	3.76	0.97	5.28	2.45	16.51	67.51	44.94	87.95	6.7	1.3	1.74	OOR <	6.17	6.1	250.06	415.46	422.94	312.28	14.5	7.66
X2	A3,B3,C3	Sample ID: LA2	66.34	OOR <	*2.64	2.34	OOR <	3.09	0.96	6.74	16.85	15.2	13.44	1.65	OOR <	0.52	OOR <	1.69	7.11	190.93	374.02	233.06	243.18	12.53	7.93
X3	D3,E3,F3	Sample ID: LA3	14.52	OOR <	*3.02	2.08	OOR <	*1.68	0.88	5.48	23.93	9.56	15.78	0.86	OOR <	0.84	OOR <	2.58	5.13	287.78	419.73	474.08	329.51	15.56	5.73
X4	G3,H3,I3	Sample ID: LAV1	13.19	OOR <	*2.73	5.17	0.79	*1.69	1.02	7.27	28.81	106.08	17.89	OOR <	OOR <	*0.18	OOR <	*0.28	10.31	269.48	629.58	623.64	556.96	16.76	57.7
X5	J3,K3,L3	Sample ID: LAV2	15.4	OOR <	*2.41	3.54	OOR <	*0.85	*0.46	7.19	21.53	20.42	11.98	*0.08	OOR <	0.63	OOR <	*0.50	5.56	248.43	579.65	613.88	807.92	22.72	3.71
X6	M3,N3,O3	Sample ID: LAV3	11.61	OOR <	*1.90	1.35	OOR <	*0.43	2.39	3.59	13.04	9.09	*9.33	OOR <	OOR <	OOR <	OOR <	*0.01	5.31	285.58	590.75	437.54	541.31	17.84	*0.09
X7	A4,B4,C4	Sample ID: AA1	11.53	OOR <	*0.40	*0.89	OOR <	*0.51	OOR <	*2.49	*8.11	5.15	*7.48	OOR <	OOR <	OOR <	OOR <	*0.47	3.96	303.04	436.7	94.18	110.39	9.85	2.77
X8	D4,E4,F4	Sample ID: AA2	4.97	OOR <	*1.86	1.13	OOR <	*0.56	OOR <	*3.05	*9.56	8.58	*5.28	OOR <	OOR <	OOR <	OOR <	1.39	4.53	371.01	751.92	75.48	106.61	8.22	*1.06
X9	G4,H4,I4	Sample ID: AA3	5.12	OOR <	*1.67	3.02	OOR <	*0.36	*0.09	4.4	16.52	8.69	*6.28	OOR <	OOR <	*0.12	OOR <	0.91	8.97	263.12	518.73	76.54	114.66	9.94	*1.40
X10	J4,K4,L4	Sample ID: AAV1	8.94	OOR <	*2.02	1.67	OOR <	*0.52	*0.53	5.99	14.84	10.62	*7.10	OOR <	OOR <	*0.01	OOR <	*0.26	6.28	181.03	517.42	431.59	488.94	15.86	2.51
X11	M4,N4,O4	Sample ID: AAV2	11.44	OOR <	*3.41	2.38	OOR <	*1.01	0.84	6.27	20.41	10.27	16.72	0.87	OOR <	0.73	OOR <	1.16	6.41	310.15	717.88	737.89	896.53	25.9	3.46
X12	A5,B5,C5	Sample ID: AAV3	19.67	OOR <	*0.66	2.74	OOR <	*0.42	1.19	6.88	18.65	10.44	*8.17	OOR <	OOR <	0.57	OOR <	*0.26	6.11	262.7	1685.81	731.01	706.52	21.1	3.08
X13	D5,E5,F5	Sample ID: F1	9.97	OOR <	OOR <	1.51	OOR <	*1.38	1.5	4.51	15.37	17.62	*7.66	OOR <	OOR <	*0.28	OOR <	*0.06	6.15	357.1	866.79	417.54	665.5	18.87	OOR <
X14	G5,H5,I5	Sample ID: F2	4.67	OOR <	*0.23	1.74	OOR <	*0.79	42.07	*3.44	*12.48	9.91	*7.13	OOR <	OOR <	*0.06	OOR <	*0.35	4.56	321.05	644.37	343.61	571.03	22.45	*0.04
X15	J5,K5,L5	Sample ID: F3	7.27	OOR <	*0.88	*0.71	OOR <	*0.36	*0.20	4.76	*10.86	13.33	*8.00	OOR <	OOR <	*0.04	OOR <	*0.02	6.06	321.59	638.92	323.83	595.56	13.49	*0.94
X16	M5,N5,O5	Sample ID: FV1	11.64	OOR <	*1.76	2.2	OOR <	*0.54	*0.67	5.41	21.4	15.1	*9.42	OOR <	OOR <	*0.07	OOR <	0.75	5.81	505.87	1163.37	378.55	573.13	22.45	*2.20
X17	A6,B6,C6	Sample ID: FV2	12.05	OOR <	*0.46	1.79	OOR <	*0.38	*0.53	5.3	20.35	14.37	*8.54	OOR <	OOR <	OOR <	OOR <	*0.39	6.21	667.29	1332.57	522.44	947.86	26.31	*1.00
X18	D6,E6,F6	Sample ID: FV3	8.53	OOR <	*1.33	1.91	OOR <	*0.24	1.74	4.35	15.28	*2.61	*4.72	OOR <	OOR <	OOR <	OOR <	*0.37	6.34	434.53	946.66	452.1	708.36	19.68	*0.78
X19	G6,H6,I6	Sample ID: R1	8.25	OOR <	*1.24	1.09	OOR <	*0.20	*0.45	*3.23	*6.29	11.24	*7.82	OOR <	OOR <	OOR <	OOR <	3.65	*2.36	425.17	2287.24	53.04	479.59	7.21	*1.19
X20	J6,K6,L6	Sample ID: R2	11.55	OOR <	*1.25	*0.27	OOR <	*0.39	*0.69	*3.38	*10.10	7.75	*6.53	OOR <	OOR <	OOR <	OOR <	2.22	3.16	595.82	2491.64	42.56	506.29	6.56	*1.06
X21	M6,N6,O6	Sample ID: R3	6.01	OOR <	*0.32	1.43	OOR <	*0.23	1.04	*3.53	*6.89	8.4	*6.28	OOR <	OOR <	OOR <	OOR <	11.83	*1.60	469.11	1792.27	44.11	438.32	6.71	*0.39
X22	A7,B7,C7	Sample ID: RV1	19.44	OOR <	*1.59	2.71	OOR <	*0.38	1.8	4.64	15.17	23	*8.23	OOR <	OOR <	*0.12	OOR <	*0.01	9.33	428.94	962.8	775.42	796.36	24.17	*0.49
X23	D7,E7,F7	Sample ID: RV2	3.97	OOR <	*0.13	1.33	OOR <	*0.02	OOR <	4.34	14.28	20.29	*6.91	OOR <	OOR <	OOR <	OOR <	OOR <	4.02	417.03	1314.63	869.66	933.77	***	7.57
X24	G7,H7,I7	Sample ID: RV3	11.48	OOR <	*1.46	*1.05	OOR <	*0.19	2.97	*2.13	*10.91	20.63	*7.59	OOR <	OOR <	*0.10	OOR <	*0.04	5.22	287.86	802.62	530.4	626.67	16.15	OOR <
X25	J7,K7,L7	Sample ID: N1	13.15	OOR <	*1.45	1.61	OOR <	*0.37	*0.71	4.49	21.58	16.63	*5.09	OOR <	OOR <	OOR <	23.97	*0.10	4.05	404	1240.16	538.76	697.45	21.16	2.76
X26	M7,N7,O7	Sample ID: N2	7.82	OOR <	*0.65	1.11	OOR <	*0.30	*0.08	5.08	*11.81	11.52	*6.92	OOR <	OOR <	OOR <	OOR <	*0.08	5.45	424.37	1402.25	679.8	894.83	22.06	*1.59
X27	A8,B8,C8	Sample ID: N3	18.56	OOR <	*1.49	4.18	OOR <	*0.48	*0.27	6.19	35.97	24.4	*10.88	OOR <	OOR <	*0.39	OOR <	*0.04	8.21	398.29	1048.75	1025.1	867.75	35.17	*1.94
X28	D8,E8,F8	Sample ID: NV1	11.58	OOR <	OOR <	*0.99	OOR <	*0.31	4.99	5.05	16.11	14.11	*10.17	OOR <	OOR <	OOR <	OOR <	OOR <	4.03	369.6	1037.63	524.56	722.33	19.83	*1.64
X29	G8,H8,I8	Sample ID: NV2	22.2	OOR <	*1.75	1.08	OOR <	*0.28	5.36	5.44	*12.07	10.66	*6.16	OOR <	0.77	OOR <	OOR <	*0.12	4.06	305.91	665.42	366.62	766.51	14.64	2.79
X30	J8,K8,L8	Sample ID: NV3	OOR <	*0.01	OOR <	2.2	OOR <	*0.29	***	*3.16	13.83	14.6	*4.63	OOR <	OOR <	OOR <	OOR <	1.18	5.37	343.73	978.75	404.65	1020.89	16.02	*0.34
X31	M8,N8,O8	Sample ID: LT1	9.03	OOR <	OOR <	*1.05	OOR <	*0.37	OOR <	*2.91	*8.24	5.97	*7.27	OOR <	OOR <	OOR <	OOR <	OOR <	4.97	359.01	836.43	276.98	407.49	13.32	OOR <
X32	A9,B9,C9	Sample ID: LT2	12.47	OOR <	*0.99	1.79	OOR <	*0.39	3.35	6.54	16.83	12.69	*11.20	OOR <	OOR <	*0.07	OOR <	0.67	3.79	698.86	1961.55	617.22	1241.7	31.43	OOR <
X33	D9,E9,F9	Sample ID: LT3	19.22	OOR <	OOR <	1.49	OOR <	*0.37	*0.47	5.56	15.14	7.38	*7.55	OOR <	OOR <	OOR <	OOR <	*0.30	8.74	496.05	1408.87	570.26	932.21	21.52	*0.36
X34	G9,H9,I9	Sample ID: LTV1	15.26	OOR <	OOR <	2.09	OOR <	*0.32	*0.68	5.35	20.42	11.76	*7.38	OOR <	OOR <	*0.20	OOR <	*0.15	8.25	531.07	1522.38	535.11	853.74	24.19	3.56
X35	J9,K9,L9	Sample ID: LTV2	8.93	OOR <	*1.44	1.53	OOR <	*0.24	*0.53	3.67	14.7	4.38	*5.42	OOR <	OOR <	OOR <	OOR <	*0.10	4.44	461.71	1354.39	435.41	885.31	19.44	OOR <
X36	M9,N9,O9	Sample ID: LTV3	13.58	OOR <	*0.07	1.94	OOR <	*0.29	*0.62	*3.04	*11.35	7.15	*8.47	OOR <	OOR <	OOR <	OOR <	*0.08	5.1	475.27	1278.36	437.47	796.91	24.74	*0.12
X37	A10,B10,C10	Sample ID: Asp1	17.27	OOR <	*0.59	2.37	OOR <	*0.58	1.08	5.89	16.05	8.1	*9.33	OOR <	OOR <	OOR <	OOR <	0.73	12.57	587.19	1150.5	507.99	952.26	23.56	3.35
X38	D10,E10,F10	Sample ID: Asp2	24.76	OOR <	*1.15	2.67	OOR <	*0.38	*0.03	4.53	13.22	7.09	*4.68	OOR <	OOR <	OOR <	OOR <	*0.01	7.4	325.77	687.69	542.92	498.69	23.08	10.46
X39	G10,H10,I10	Sample ID: Asp3	4.44	OOR <	OOR <	14	OOR <	*0.30	*0.38	*3.46	*10.33	5.91	*6.28	OOR <	OOR <	OOR <	OOR <	*0.02	4.53	311.84	688.2	474.65	765.74	17.03	*1.03
X40	J10,K10,L10	Sample ID: AspV1	12.13	OOR <	OOR <	*0.65	OOR <	*0.22	*0.64	*3.25	*9.20	6.33	*6.33	OOR <	OOR <	OOR <	OOR <	*0.11	4.65	466.9	1133.92	340.22	642.15	17.96	*0.74
X41	M10,N10,O10	Sample ID: AspV2	7.72	OOR <	OOR <	1.08	OOR <	*0.24	*0.70	3.8	12.95	4.12	*6.35	OOR <	OOR <	OOR <	OOR <	*0.18	3.33	536.87	1235.16	368.32	577.58	16.8	OOR <
X42	A11,B11,C11	Sample ID: AspV3	13.24	OOR <	OOR <	2.14	OOR <	*0.47	*0.60	4.92	*12.68	10.3	*9.11	OOR <	OOR <	*0.03	OOR <	*0.14	3.91	433.76	1046.69	387.31	399.37	18.39	*0.06
X43	D11,E11,F11	Sample ID: AAA1	7.55	22.52	*0.38	1.33	OOR <	*0.27	0.94	4.43	*4.02	8.74	*4.88	OOR <	OOR <	OOR <	OOR <	2.03	4.88	609.52	1172.63	474.3	677.85	19.84	OOR <
X44	G11,H11,I11	Sample ID: AAA2	6.65	24.99	*0.34	*0.93	OOR <	*0.23	*0.68	*2.60	*2.20	5.25	*7.76	OOR <	OOR <	OOR <	OOR <	2.19	3.12	728.67	962.16	560.93	479.4	15.08	OOR <
X45	J11,K11,L11	Sample ID: AAA3	7.59	27.82	OOR <	*0.92	OOR <	*0.23	*0.20	*2.72	*2.38	7.64	*5.91	OOR <	OOR <	OOR <	OOR <	1.98	5.05	577.67	713.03	613.3	569.63	14.17	OOR <
X46	M11,N11,O11	Sample ID: AAAV1	7.35	OOR <	OOR <	1.07	OOR <	*0.29	*0.47	*3.29	*9.46	8.91	*7.05	OOR <	OOR <	OOR <	OOR <	OOR <	4.7	574.72	1620.13	363.53	735.01	19.64	OOR <
X47	A12,B12,C12	Sample ID: AAAV2	6.77	OOR <	OOR <	*0.98	OOR <	*0.39	OOR <	3.86	16.05	3.17	*5.54	OOR <	OOR <	OOR <	OOR <	*0.10	3.73	466.28	1187.91	265.75	472.67	25.29	OOR <
X48	D12,E12,F12	Sample ID: AAAV3	7.57	OOR <	*2.06	1.63	OOR <	*0.23	*0.20	4.32	24.15	7.41	*3.14	OOR <	OOR <	OOR <	OOR <	OOR <	3.82	644.15	1498.62	350	484.62	16.25	*0.68
X49	G12,H12,I12	Sample ID: DS1	13.17	287.4	*3.15	2.43	OOR <	*0.20	1.71	*3.00	*9.19	9.9	*10.41	OOR <	OOR <	OOR <	OOR <	*0.37	4.48	593.4	1389.38	643.63	1009.53	12.19	*0.25
X50	J12,K12,L12	Sample ID: DS2	10.2	OOR <	OOR <	*0.92	OOR <	*0.25	1.18	*2.42	*8.40	8.64	*4.40	OOR <	OOR <	OOR <	OOR <	*0.01	*2.50	586.54	1741.68	375.56	750.41	17.07	OOR <
X51	M12,N12,O12	Sample ID: DS3	10.92	OOR <	OOR <	1.97	OOR <	*0.25	1.21	3.58	15.14	6.2	*5.74	OOR <	OOR <	OOR <	OOR <	OOR <	6.07	590.44	1318.27	523.77	808.44	20.11	OOR <
X52	A13,B13,C13	Sample ID: DSV1	OOR <	OOR <	*0.27	1.26	OOR <	*0.41	*0.16	*2.59	13.68	3.3	*6.38	OOR <	OOR <	OOR <	OOR <	*0.51	3.53	424.36	1183.18	113.07	180.72	8.08	OOR <
X53	D13,E13,F13	Sample ID: DSV2	9.67	OOR <	*0.85	1.09	OOR <	*0.28	*0.64	3.62	*12.12	7.12	*5.94	OOR <	OOR <	OOR <	OOR <	*0.15	6.06	704.29	1905.14	406.62	917.1	18.14	OOR <
X54	G13,H13,I13	Sample ID: DSV3	9.88	OOR <	OOR <	1.22	OOR <	*0.14	OOR <	*2.40	16.57	7.29	*5.63	OOR <	OOR <	OOR <	OOR <	OOR <	3.75	539.4	1356.67	414.1	697.93	18.5	OOR <
*** = Value not available; --- = Designated as an outlier
*Value = Value extrapolated beyond standard range
OOR = Out of Range; OOR> = Out of Range Above; OOR< = Out of Range Below
Exp Conc = Expected Concentration; Obs Conc = Observed Concentration
