# Supplementary material for: Differential responses of primary neuron-secreted MCP-1 and IL-9 to type 2 diabetes and Alzheimer’s disease-associated metabolites
Source: Sci Rep. 2024 Jun 3;14:12743. doi: 10.1038/s41598-024-62155-3 (PMC11148169; doi:10.1038/s41598-024-62155-3)
Supplement: Supplementary file 3 — Supplementary Information 3. [file 41598_2024_62155_MOESM3_ESM.xlsx]

## Sheet: Standard Curve
Regression Type: Logistic - 5PL		Regression Type: Logistic - 5PL
Std. Curve: FI = -45.276 + (558296 + 45.276) / ((1 + (Conc / 39.5034)^-0.286004))^10		Std. Curve: FI = -377.257 + (257641 + 377.257) / ((1 + (Conc / 13251.9)^-1.24894))^0.661876
FitProb. = 0.0000, ResVar. = 40.0372		FitProb. = 0.0038, ResVar. = 4.4836
Regression Type: Logistic - 5PL		Regression Type: Logistic - 5PL
Std. Curve: FI = -335.846 + (174430 + 335.846) / ((1 + (Conc / 1931.51)^-11.6745))^0.1		Std. Curve: FI = -254.456 + (102864 + 254.456) / ((1 + (Conc / 4463.58)^-1.48983))^0.531514
FitProb. = 0.0016, ResVar. = 5.0863		FitProb. = 0.0000, ResVar. = 8.3271
Regression Type: Logistic - 5PL		Regression Type: Logistic - 5PL
Std. Curve: FI = -3.70093 + (242305 + 3.70093) / ((1 + (Conc / 1104.39)^-0.82122))^1.4613		Std. Curve: FI = -1329.98 + (178416 + 1329.98) / ((1 + (Conc / 3192.92)^-1.35538))^0.575499
FitProb. = 0.0000, ResVar. = 40.6218		FitProb. = 0.0002, ResVar. = 6.4457
Regression Type: Logistic - 5PL		Regression Type: Logistic - 5PL
Std. Curve: FI = -245.724 + (272240 + 245.724) / ((1 + (Conc / 1525.91)^-1.28882))^0.783156		Std. Curve: FI = -348.585 + (244007 + 348.585) / ((1 + (Conc / 24122)^-8.13303))^0.0999981
FitProb. = 0.0000, ResVar. = 20.4530		FitProb. = 0.0000, ResVar. = 63.0170
Regression Type: Logistic - 5PL		Regression Type: Logistic - 5PL
Std. Curve: FI = -1062.48 + (238365 + 1062.48) / ((1 + (Conc / 47021.2)^-2.36108))^0.292972		Std. Curve: FI = -153.956 + (355693 + 153.956) / ((1 + (Conc / 115463)^-0.979938))^0.794294
FitProb. = 0.0000, ResVar. = 12.0682		FitProb. = 0.0127, ResVar. = 3.6115
Regression Type: Logistic - 5PL		Regression Type: Logistic - 5PL
Std. Curve: FI = -435.17 + (258799 + 435.17) / ((1 + (Conc / 41289.8)^-1.4308))^0.650893		Std. Curve: FI = -108.022 + (193694 + 108.022) / ((1 + (Conc / 3428.89)^-1.69021))^0.6236
FitProb. = 0.0000, ResVar. = 22.5333		FitProb. = 0.0000, ResVar. = 10.1971
Regression Type: Logistic - 5PL		Regression Type: Logistic - 5PL
Std. Curve: FI = -51.5943 + (232966 + 51.5943) / ((1 + (Conc / 2856.6)^-0.849658))^1.01999		Std. Curve: FI = -181.626 + (237488 + 181.626) / ((1 + (Conc / 3843.14)^-0.921522))^0.966195
FitProb. = 0.0027, ResVar. = 4.7235		FitProb. = 0.0000, ResVar. = 9.1608
Regression Type: Logistic - 5PL		Regression Type: Logistic - 5PL
Std. Curve: FI = -34.4116 + (201090 + 34.4116) / ((1 + (Conc / 4022.65)^-1.50966))^0.678586		Std. Curve: FI = -452.478 + (227194 + 452.478) / ((1 + (Conc / 4106.57)^-1.83985))^0.408309
FitProb. = 0.0002, ResVar. = 6.6725		FitProb. = 0.0000, ResVar. = 13.4099
Regression Type: Logistic - 5PL		Regression Type: Logistic - 5PL
Std. Curve: FI = -303.2 + (92225.9 + 303.2) / ((1 + (Conc / 1279.32)^-0.86122))^1.23973		Std. Curve: FI = -702.765 + (129848 + 702.765) / ((1 + (Conc / 3312.04)^-1.95894))^0.434816
FitProb. = 0.0426, ResVar. = 2.7235		FitProb. = 0.0032, ResVar. = 4.6015
Regression Type: Logistic - 5PL		Regression Type: Logistic - 5PL
Std. Curve: FI = -261.553 + (142240 + 261.553) / ((1 + (Conc / 10367.3)^-1.50668))^0.836848		Std. Curve: FI = 11.0844 + (127172 - 11.0844) / ((1 + (Conc / 3514.69)^-1.51122))^0.826045
FitProb. = 0.0000, ResVar. = 17.1905		FitProb. = 0.0000, ResVar. = 15.3036
Regression Type: Logistic - 5PL		Regression Type: Logistic - 5PL
Std. Curve: FI = -4321.65 + (187293 + 4321.65) / ((1 + (Conc / 803.207)^-1.14443))^0.768864		Std. Curve: FI = -133.977 + (178548 + 133.977) / ((1 + (Conc / 11097.6)^-3.99117))^0.234459
FitProb. = 0.0002, ResVar. = 6.6387		FitProb. = 0.0000, ResVar. = 20.5639
Regression Type: Logistic - 5PL
Std. Curve: FI = -94.122 + (240148 + 94.122) / ((1 + (Conc / 39554.7)^-1.63886))^0.550088
FitProb. = 0.0000, ResVar. = 8.7821
