# Supplementary material for: Differential responses of primary neuron-secreted MCP-1 and IL-9 to type 2 diabetes and Alzheimer’s disease-associated metabolites
Source: Sci Rep. 2024 Jun 3;14:12743. doi: 10.1038/s41598-024-62155-3 (PMC11148169; doi:10.1038/s41598-024-62155-3)
Supplement: Supplementary file 4 — Supplementary Information 4. [file 41598_2024_62155_MOESM4_ESM.xlsx]

## Sheet: Kruskal-Wallis Test
Cytokine	p-value	BH p-value
Eotaxin	0.172866	0.235726
IFN-gamma	0.251638	0.290351
IL-1beta	0.0177738	0.0740775
IL-1alpha	0.206115	0.257644
IL10	0.0384844	0.0740775
IL12p40	0.00466242	0.0349682
IL12p70	0.0482214	0.0803691
IL13	0.494472	0.529792
IL6	0.0253547	0.0740775
IL9	0.0312518	0.0740775
KC	0.116672	0.175008
MCP-1	0.00439423	0.0349682
MIP-1beta	0.039508	0.0740775
MIP-1alpha	0.600026	0.600026
RANTES	0.0245433	0.0740775

## Sheet: Mann-Whitney Test
Pairwise	Eotaxin	IFNgamma	IL1beta	IL1alpha	IL10	IL12p40	IL12p70	IL13	IL6	IL9	KC	MCP1	MIP1beta	MIP1alpha	RANTES
AD-T2D vs T2D	0.0528981	0.212885	0.0129727	0.241463	0.0319974	0.00204697	0.150506	0.384508	0.12465	0.335488	0.553221	0.891618	0.891618	0.820082	0.384508
AD-T2D vs AD protective	0.553221	0.384508	0.0274968	0.146374	0.0182073	0.0182073	0.750269	0.249623	0.681965	0.437083	0.437083	0.00969619	0.493644	0.553221	0.0528981
AD-T2D vs AD-T2D protective	0.734066	0.294505	0.0963417	0.129292	0.448352	0.945055	0.00879121	0.83956	0.0043956	0.0043956	0.0703297	0.0043956	0.0043956	0.232967	0.0703297
T2D vs AD protective	0.24026	0.588745	0.297107	0.818182	0.937229	0.699134	0.24026	1	0.309524	0.699134	0.0930736	0.0649351	0.484848	0.699134	0.393939
T2D vs AD-T2D protective	0.166667	0.166667	0.547619	0.166667	0.380952	0.0238095	0.547619	0.380952	0.0952381	0.0238095	0.0476191	0.0238095	0.0238095	1	0.0238095
AD protective vs AD-T2D protective	0.380952	0.261905	0.697334	1	0.166667	0.047619	0.0238095	0.380952	0.0238095	0.0238095	0.547619	0.0238095	0.0238095	0.166667	0.0238095
